# Supplementary material for: Susceptibility to Colorectal Cancer Based on HSD17B4 rs721673 and rs721675 Polymorphisms and Alcohol Intake among Taiwan Biobank Participants: A Retrospective Case Control Study Using the Nationwide Claims Data
Source: J Pers Med. 2023 Mar 24;13(4):576. doi: 10.3390/jpm13040576 (PMC10146027; doi:10.3390/jpm13040576)
Supplement: Supplementary file 1 [file jpm-13-00576-s001.zip]

Archive with 1 entries (1 files):
- jpm-2260308-supplementary.pdf
